# Supplementary material for: Maximum soil organic carbon storage in Midwest U.S. cropping systems when crops are optimally nitrogen-fertilized
Source: PLoS One. 2017 Mar 1;12(3):e0172293. doi: 10.1371/journal.pone.0172293 (PMC5332021; doi:10.1371/journal.pone.0172293)
Supplement: S2 Table — Means and standard deviations of initial and final soil organic C and total N concentrations are presented for each N rate within each cropping system at the four study locations. Means and standard deviations of bulk density are provided for each cropping system at each study location. (XLSX) [file pone.0172293.s003.xlsx]

## Sheet: Sheet 1
Location	System	N	Maize N Rate (kg/ha)	Initial SOC %	Initial SOC standard deviation	Final SOC %	Final SOC standard deviation	Initial N %	Initial N standard deviation	Final N %	Final N standard deviation		Location	System	N	Bulk density (g/cm3)	Bulk density standard deviation
Central	CM	4	0	2.0763	0.2135	1.8215	0.1954	0.1706	0.0144	0.1605	0.0137		Central	CM	4	1.4613	0.0395
Central	CM	4	67	2.0763	0.2135	2.0722	0.2172	0.1706	0.0144	0.1748	0.0185		South	CM	4	1.2033	0.0674
Central	CM	4	135	2.0763	0.2135	2.059	0.1204	0.1706	0.0144	0.1833	0.0055		Southeast	CM	4	1.0841	0.0953
Central	CM	4	202	2.0763	0.2135	2.1738	0.3284	0.1706	0.0144	0.1885	0.0201		Northwest	CM	4	1.1552	0.0338
Central	CM	4	269	2.0763	0.2135	2.0889	0.2672	0.1706	0.0144	0.1827	0.0175		Central	MS	4	1.3138	0.032
South	CM	4	0	2.285	0.0721	2.1974	0.0255	0.1789	0.0057	0.1816	0.0051		South	MS	4	1.3093	0.0606
South	CM	4	45	2.2635	0.035	2.2613	0.0508	0.1762	0.003	0.1897	0.0065		Southeast	MS	4	1.0745	0.048
South	CM	4	90	2.1738	0.1482	2.2409	0.0559	0.1689	0.0085	0.1887	0.0035		Northwest	MS	4	1.0927	0.0419
South	CM	4	135	2.2563	0.0931	2.37	0.098	0.1744	0.0078	0.2027	0.0069
South	CM	4	179	2.2663	0.0962	2.3621	0.0741	0.177	0.0076	0.2005	0.006
South	CM	4	224	2.2813	0.0862	2.3041	0.1146	0.1751	0.003	0.1941	0.0106
South	CM	4	269	2.237	0.1017	2.3339	0.0841	0.1649	0.0075	0.1954	0.0091
Southeast	CM	4	0	2.6773	0.3254	2.6282	0.2257	0.2059	0.0343	0.2137	0.0227
Southeast	CM	4	45	2.7808	0.1708	2.596	0.1749	0.2105	0.0107	0.2127	0.0159
Southeast	CM	4	90	2.899	0.144	2.773	0.1653	0.2253	0.008	0.2255	0.0138
Southeast	CM	4	135	2.8185	0.1716	2.7919	0.184	0.22	0.0066	0.227	0.0146
Southeast	CM	4	179	2.6895	0.167	2.7579	0.1724	0.2138	0.0228	0.2269	0.0109
Southeast	CM	4	224	2.8055	0.1682	2.7258	0.1136	0.2114	0.0152	0.2279	0.0071
Southeast	CM	4	269	2.5805	0.0314	2.8097	0.0737	0.2073	0.0164	0.2295	0.0088
Northwest	CM	4	0	2.7834	0.084	2.7406	0.0889	0.2455	0.0077	0.2523	0.0088
Northwest	CM	4	45	2.7834	0.084	2.8278	0.115	0.2455	0.0077	0.2531	0.0081
Northwest	CM	4	90	2.7834	0.084	2.8257	0.1524	0.2455	0.0077	0.259	0.0146
Northwest	CM	4	135	2.7834	0.084	2.9476	0.1768	0.2455	0.0077	0.2694	0.0157
Northwest	CM	4	179	2.7834	0.084	2.9252	0.0458	0.2455	0.0077	0.2675	0.0125
Northwest	CM	4	224	2.7834	0.084	2.9462	0.2017	0.2455	0.0077	0.2612	0.0087
Northwest	CM	4	269	2.7834	0.084	2.8649	0.1007	0.2455	0.0077	0.263	0.0096
Central	MS	8	0	2.08	0.251	1.9692	0.3337	0.1687	0.0152	0.1679	0.0236
Central	MS	8	67	2.08	0.251	1.9628	0.1678	0.1687	0.0152	0.1755	0.0139
Central	MS	8	135	2.08	0.251	2.066	0.2413	0.1687	0.0152	0.1803	0.0163
Central	MS	8	202	2.08	0.251	1.9909	0.1863	0.1687	0.0152	0.1752	0.0103
Central	MS	8	269	2.08	0.251	2.0908	0.2997	0.1687	0.0152	0.1827	0.0205
South	MS	8	0	2.2481	0.0893	2.2391	0.0932	0.177	0.0093	0.1863	0.0088
South	MS	8	45	2.2033	0.0537	2.1883	0.0589	0.173	0.0071	0.1848	0.0084
South	MS	8	90	2.2738	0.1152	2.1885	0.0902	0.1835	0.0076	0.1837	0.0054
South	MS	8	135	2.2726	0.0941	2.2434	0.0777	0.1746	0.0066	0.1911	0.0068
South	MS	8	179	2.2574	0.0683	2.2234	0.0733	0.1777	0.0088	0.187	0.007
South	MS	8	224	2.207	0.1048	2.2391	0.1084	0.172	0.0084	0.1896	0.0088
South	MS	8	269	2.2243	0.114	2.2375	0.1008	0.1737	0.0099	0.1897	0.0072
Southeast	MS	8	0	2.8291	0.1333	2.8137	0.1569	0.2207	0.0114	0.2248	0.0115
Southeast	MS	8	45	2.8809	0.1467	2.844	0.164	0.2226	0.0188	0.2262	0.0145
Southeast	MS	8	90	2.8293	0.1304	2.7616	0.2326	0.2249	0.0151	0.222	0.0128
Southeast	MS	8	135	2.8551	0.1328	2.8935	0.2473	0.2242	0.0244	0.2279	0.0197
Southeast	MS	8	179	2.871	0.2034	2.8787	0.1672	0.2258	0.0271	0.2299	0.0136
Southeast	MS	8	224	2.8201	0.157	2.8609	0.1432	0.2134	0.0172	0.2294	0.014
Southeast	MS	8	269	2.7979	0.1477	2.7968	0.164	0.2186	0.0131	0.2296	0.0112
Northwest	MS	8	0	2.7996	0.0898	2.7335	0.1011	0.2445	0.0079	0.2484	0.0062
Northwest	MS	8	45	2.7996	0.0898	2.7499	0.169	0.2445	0.0079	0.2502	0.0133
Northwest	MS	8	90	2.7996	0.0898	2.825	0.1762	0.2445	0.0079	0.2517	0.0118
Northwest	MS	8	135	2.7996	0.0898	2.758	0.1099	0.2445	0.0079	0.2473	0.0096
Northwest	MS	8	179	2.7996	0.0898	2.7844	0.1123	0.2445	0.0079	0.2588	0.0146
Northwest	MS	8	224	2.7996	0.0898	2.7498	0.1915	0.2445	0.0079	0.2542	0.0107
Northwest	MS	8	269	2.7996	0.0898	2.783	0.2071	0.2445	0.0079	0.2502	0.0109
